# Supplementary material for: Serum FT3/FT4, but not TSH is associated with handgrip strength in euthyroid U.S. population: evidence from NHANES
Source: Front Endocrinol (Lausanne). 2024 Mar 4;15:1323026. doi: 10.3389/fendo.2024.1323026 (PMC10947195; doi:10.3389/fendo.2024.1323026)
Supplement: Supplementary file 1 [file DataSheet_1.zip]

Archive with 4 entries (4 files):
- Supplementary figure S1.pdf
- Supplementary figure S2.pdf
- Supplementary figure S3.pdf
- Supplementary table S1.pdf
